# Supplementary material for: Design and implementation of blood donor sample bioarchives to enhance preparedness for emerging and pandemic pathogens in England
Source: Euro Surveill. 2025 Nov 6;30(44):2500163. doi: 10.2807/1560-7917.ES.2025.30.44.2500163 (PMC12595290; doi:10.2807/1560-7917.ES.2025.30.44.2500163)
Supplement: Supplementary Table [file 25-00163_HARVALA_SupplementaryTableS1AB.xlsx]

## Sheet: Table S1A - WNV
	Area	Postcode District
	Norfolk Broads	NR12
		NR13		Norfolk Broads and around
		NR14
		NR28
		NR29
		NR30
		NR31
		NR32
		NR33
		NR34
		NR35
		NR7
	Thames Estuary	CM0
		CM3
		CM9
		CO12
		CO13
		CO14
		CO15
		CO16
		CO5
		CO7
		CT10
		CT12
		CT2
		CT3
		CT5
		CT6
		CT7		Thames Estuary and around
		CT8
		CT9
		DA1
		DA10
		DA11
		DA12
		DA2
		DA8
		DA9
		ME1
		ME10
		ME11
		ME12
		ME13
		ME2
		ME3
		ME4
		ME5
		ME54
		ME7
		ME8
		ME9
		RM13
		RM17
		RM18
		RM19
		RM20
		SS0
		SS1
		SS2
		SS16
		SS17
		SS3
		SS4
		SS5
		SS7
		SS8
		SS9

## Sheet: Table S1B - TBEV
	Area	Postcode District
	New Forest	BH23		New Forest and around						Thetford Forest and around
		BH24
		BH25
		SO40
		SO41
		SO42
		SO43
		SO45
		SO51
		SP5
		SP6
	Thetford Forest	IP24
		IP26
		IP27
		IP28
		NR16
		NR17
